# Supplementary material for: Leveraging the Single-Session Intervention approach to address psychological distress following a traumatic event: Opportunities to advance early intervention for trauma
Source: PLOS Ment Health. 2026 Jun 8;3(6):e0000618. doi: 10.1371/journal.pmen.0000618 (PMC13245798; doi:10.1371/journal.pmen.0000618)
Supplement: S1 Table — (XLSX) [file pmen.0000618.s001.xlsx]

## Sheet: Sheet1
First Author Last Name	Year One	Question 1	Question 2	Question 3	Question 4	Question 5	Question 6	Question 7	Question 8	Question 9	Question 10	Question 11	Question 12	Question 13	Question 14	Question 15	Question 16	Overall Determination
Reviews of single session interventions
Bertuzzi	2021	Yes	Yes	No	Partial yes	Yes	Yes	Yes	Partial yes	Yes	No	No meta-analysis	No meta-analysis	Yes	Yes	No meta-analysis	Yes	High
Bosse Chartier	2023	Yes	Yes	No	Partial yes	Yes	Yes	Partial yes	Yes	Yes	No	No meta-analysis	No meta-analysis	Yes	Yes	No meta-analysis	No	Moderate
Dochat	2021	Yes	Yes	No	Yes	Yes	Yes	Partial yes	Partial yes	Yes	No	Yes	Yes	Yes	Yes	Yes	Yes	High
Kim	2023	Yes	Yes	Yes	Yes	Yes	Yes	Partial yes	Partial yes	Yes	No	No meta-analysis	No meta-analysis	Yes	Yes	Yes	Yes	High
Rose	2003	Yes	No	No	Partial yes	Unclear	Unclear	Yes	Partial yes	Yes	Yes	No meta-analysis	No meta-analysis	Yes	Yes	No meta-analysis	Yes	Moderate
Schleider	2025	Yes	Yes	Yes	Yes	Yes	Yes	Yes	Partial yes	Yes	Yes	No meta-analysis	No meta-analysis	Yes	Yes	No meta-analysis	Yes	High
van Emmerik	2002	Yes	No	No	Partial yes	Unclear	Unclear	No	Yes	No	No	Yes	Yes	No	Yes	Yes	Yes	Low
Reviews of brief and early interventions for trauma
Birur	2017	No	No	No	No	Unclear	Unclear	Partial yes	Partial yes	Unclear	No	No meta-analysis	No meta-analysis	No	Yes	No meta-analysis	Yes	Low
Bisson	2021	Yes	No	No	Yes	Yes	No	No	Yes	Yes	No	Yes	Yes	Yes	Yes	Yes	Yes	Moderate
Bryant	2007	Yes	No	No	Unclear	Unclear	Unclear	No	No	Unclear	No	No meta-analysis	No meta-analysis	No	No	No meta-analysis	No	Low
Daniel	2024	Yes	Yes	Yes	Yes	Yes	Yes	No	Yes	Yes	No	Yes	Yes	Yes	Yes	Yes	Yes	High
Howlett	2016	Yes	No	No	Unclear	Unclear	Unclear	No	No	Unclear	No	No meta-analysis	No meta-analysis	No	No	No meta-analysis	Yes	Low
Kliem	2013	Yes	No	No	Yes	Yes	Yes	No	Partial yes	Partial yes	No	Yes	Yes	Yes	Yes	Yes	No	Moderate
Kornor	2008	Yes	No	No	Partial yes	Yes	Yes	Partial yes	Partial yes	Partial yes	No	Yes	Yes	No	Yes	No	Yes	Moderate
Roberts	2010	Yes	Yes	Yes	Yes	Yes	Yes	Yes	Yes	Yes	No	Yes	Yes	Yes	Yes	Yes	Yes	High
Roberts	2019	Yes	Yes	Yes	Yes	Yes	Yes	Yes	Yes	Yes	No	Yes	Yes	Yes	Yes	Yes	Yes	High
